# Supplementary material for: Head and Neck Malignancies in Autoimmune Polyendocrine Syndrome Type 1 (APS-1/APECED): A Scoping Review of Molecular Pathogenesis, Clinical Features, and Outcomes
Source: Int J Mol Sci. 2025 Sep 15;26(18):8969. doi: 10.3390/ijms26188969 (PMC12469869; doi:10.3390/ijms26188969)
Supplement: Supplementary file 1 [file ijms-26-08969-s001.zip]

Archive with 1 entries (1 files):
- ijms-3875874-supplementary.pdf
